# Supplementary material for: Hereditary Cancer Syndromes: A Comprehensive Review with a Visual Tool
Source: Genes (Basel). 2023 Apr 30;14(5):1025. doi: 10.3390/genes14051025 (PMC10218093; doi:10.3390/genes14051025)
Supplement: Supplementary file 1 [file genes-14-01025-s001.zip]

Archive with 1 entries (1 files):
- genes-2336563-Supplementary.pdf
